# Supplementary material for: Mixed-Methods Evaluation of the HealthyWEY E-Learning Toolkit for Promoting Healthy Weight in the Early Years
Source: Int J Environ Res Public Health. 2025 Jan 21;22(2):137. doi: 10.3390/ijerph22020137 (PMC11855305; doi:10.3390/ijerph22020137)
Supplement: Supplementary file 1 [file ijerph-22-00137-s001.zip]

Archive with 1 entries (1 files):
- Supplementary Resources.pdf
